# Supplementary material for: Gastrointestinal Infections and Diarrheal Disease in Ghanaian Infants and Children: An Outpatient Case-Control Study
Source: PLoS Negl Trop Dis. 2015 Mar 4;9(3):e0003568. doi: 10.1371/journal.pntd.0003568 (PMC4349824; doi:10.1371/journal.pntd.0003568)
Supplement: S1 Dataset — (CSV) [file pntd.0003568.s002.csv]

age_cat	campylobacter	case_control	cryptosporidium	entamoebadispar	freq_weight	giardialamblia	norovirus	rotavirus	salmonella	shigella
2	0	1	0	0	1	0	0	0	1	1
1	0	1	0	0	1	1	1	1	1	1
5	0	1	0	1	1	1	1	0	0	1
5	1	1	0	0	1	1	1	0	0	1
0	1	1	0	0	1	0	0	1	0	0
0	0	1	1	0	1	0	0	0	1	0
5	0	1	0	0	1	1	0	1	0	0
1	1	1	0	0	1	1	0	1	0	1
5	0	0	0	1	1	0	0	0	1	0
2	1	1	1	1	1	1	1	0	0	0
5	1	1	1	0	1	0	0	0	0	0
2	0	1	1	0	1	0	1	0	0	1
1	0	1	1	0	1	0	0	1	1	0
5	0	1	0	1	1	0	0	0	0	1
5	1	0	0	0	1	1	0	0	1	1
0	0	0	0	0	1	1	0	0	0	1
1	0	0	0	0	1	0	0	0	1	1
5	0	1	0	0	1	0	0	1	0	1
1	1	1	0	0	1	1	0	0	1	0
1	0	0	1	0	1	1	0	0	0	0
2	0	1	0	1	1	1	0	0	0	1
1	1	1	1	1	1	1	0	0	0	0
2	0	0	0	1	1	0	0	0	1	0
2	0	0	0	0	1	0	1	1	0	0
2	1	1	0	1	1	1	1	0	0	1
2	0	1	0	0	1	1	0	0	1	0
0	1	1	0	0	1	0	1	0	0	1
1	1	1	0	0	1	1	0	0	0	1
2	0	0	0	0	1	1	0	1	0	0
2	0	1	1	0	1	0	0	1	0	0
1	1	1	1	0	1	0	0	0	0	0
0	0	1	0	0	1	1	1	0	0	0
2	0	0	0	0	1	0	0	0	1	1
2	0	1	0	1	1	0	0	1	0	1
0	1	1	0	0	1	1	1	1	0	0
1	0	1	0	0	1	1	0	0	1	0
2	1	1	0	0	1	0	0	0	1	1
2	1	0	0	1	1	1	1	0	0	0
2	1	0	0	0	1	0	1	1	0	0
5	0	1	0	0	1	0	1	0	0	0
5	0	1	0	1	1	1	0	0	0	0
2	0	0	1	0	1	1	0	0	0	0
5	0	1	1	0	1	0	0	0	0	0
0	0	1	0	1	1	0	0	0	0	0
1	1	1	1	0	1	1	0	1	0	0
1	1	0	0	0	1	0	0	0	0	1
2	0	1	1	0	1	0	0	0	0	0
1	0	1	1	0	1	1	0	0	0	0
2	0	1	1	0	1	0	0	0	0	1
1	0	1	0	0	1	0	0	0	1	1
5	1	1	0	0	1	0	0	0	0	0
1	1	0	1	0	1	0	0	0	1	0
2	0	1	0	1	1	1	0	1	0	0
1	1	1	0	0	1	1	1	0	0	0
0	1	1	0	0	1	0	0	1	0	1
0	0	1	0	0	1	1	0	1	0	0
2	0	1	0	1	1	0	0	0	0	1
0	0	1	1	0	1	0	0	1	0	1
0	0	1	0	0	1	0	0	0	1	1
1	1	0	0	0	1	1	0	0	1	0
1	0	1	0	0	1	0	0	1	0	1
0	1	1	0	0	1	1	0	0	0	1
0	0	1	0	0	1	0	1	0	1	0
0	0	1	0	0	1	0	0	0	1	0
2	0	1	0	0	1	0	0	1	0	0
2	0	0	0	0	1	1	0	0	1	0
2	0	0	0	0	1	0	0	1	0	0
1	1	0	1	0	1	1	0	0	0	1
2	1	0	0	0	1	0	0	0	1	1
0	0	0	0	0	1	0	1	1	0	0
5	0	0	0	0	1	1	0	0	1	0
0	1	1	0	0	1	1	1	0	0	1
1	0	0	0	1	1	0	0	0	0	1
1	0	1	0	0	1	0	1	1	0	1
5	0	1	0	1	1	0	0	0	0	0
5	1	0	0	0	1	0	0	0	1	0
0	0	0	0	0	1	0	1	0	0	1
1	0	0	0	0	1	1	1	0	0	1
5	0	1	0	0	1	1	1	1	0	0
1	0	0	0	0	1	1	0	1	0	0
0	1	0	0	0	1	0	0	0	0	1
1	0	0	0	1	1	1	1	0	0	0
0	1	1	0	0	1	0	0	0	1	0
2	1	1	0	0	1	0	0	1	0	1
1	1	0	1	0	1	0	0	0	0	0
1	0	0	1	0	1	0	1	0	0	0
2	1	0	1	0	1	0	0	0	0	0
1	1	0	0	0	1	1	1	0	0	1
5	0	1	0	0	1	1	0	0	1	1
0	0	1	1	1	1	1	1	0	0	0
5	0	0	0	1	1	1	0	0	1	1
2	0	0	0	0	1	0	0	1	0	1
1	1	1	0	0	1	0	0	0	1	0
1	0	0	0	0	1	0	0	1	0	0
2	0	0	0	0	1	0	1	0	0	1
1	1	1	0	1	1	0	0	0	0	0
1	1	1	0	0	1	1	1	0	1	0
5	0	0	0	1	1	1	1	0	0	0
0	0	0	0	0	1	1	1	0	0	1
1	1	0	0	0	1	1	0	1	0	0
1	1	1	0	0	1	0	0	1	0	1
2	1	0	0	1	1	1	0	0	0	0
2	1	0	1	0	1	1	0	0	0	0
5	0	0	0	0	1	0	0	1	0	0
1	0	0	0	0	1	1	0	1	1	0
2	0	0	0	1	1	1	0	0	0	1
2	0	1	0	1	1	0	0	1	0	0
5	0	1	0	1	1	0	0	0	1	0
5	1	1	0	0	1	1	0	1	0	1
0	0	0	0	0	1	0	0	0	1	0
1	0	1	0	1	1	0	0	1	1	0
2	0	1	0	0	2	0	0	1	0	1
2	1	1	0	0	2	1	1	0	0	0
2	1	1	1	0	2	1	0	0	0	1
2	1	1	0	1	2	0	0	0	0	0
1	0	0	0	0	2	0	1	0	0	0
1	0	1	1	0	2	0	1	0	0	0
2	0	0	1	0	2	1	0	0	0	1
1	0	1	0	0	2	0	1	1	0	0
0	1	1	0	0	2	1	0	0	0	0
5	1	0	0	0	2	1	1	0	0	0
0	0	1	1	0	2	0	1	0	0	0
2	1	1	0	0	2	0	0	0	1	0
5	0	1	0	0	2	1	0	0	1	0
5	1	1	0	0	2	1	0	0	0	1
5	1	1	0	0	2	0	0	0	0	1
5	0	1	0	1	2	1	0	0	0	1
2	0	1	0	0	2	1	1	0	0	0
0	0	1	0	0	2	1	0	0	0	1
1	1	0	0	0	2	0	1	0	0	0
1	1	1	0	0	2	0	1	0	0	0
0	0	1	0	0	2	0	0	1	1	0
1	0	0	1	0	2	0	0	0	0	1
1	1	1	0	0	2	0	0	1	0	0
1	0	1	0	0	2	0	0	0	1	0
0	0	0	0	0	2	1	0	0	0	0
1	0	1	0	0	2	1	0	1	0	0
0	1	0	0	0	2	1	0	0	0	0
2	0	1	0	0	2	0	1	0	0	0
5	0	1	0	0	2	1	1	0	0	0
2	1	1	0	0	2	0	0	0	0	1
1	0	0	0	0	2	0	0	0	1	0
5	0	1	0	0	2	0	0	1	0	0
2	1	0	0	0	2	1	1	0	0	0
2	0	0	0	1	2	0	0	0	0	1
5	0	0	0	1	2	1	0	0	0	1
1	1	1	0	0	2	1	0	0	0	0
2	0	1	0	0	2	0	1	0	0	1
2	0	0	1	0	2	0	0	0	0	0
1	1	1	1	0	2	1	0	0	0	0
0	0	1	0	0	2	1	1	0	0	1
5	1	1	0	0	3	1	0	0	0	0
0	1	1	1	0	3	0	0	0	0	0
0	1	1	0	0	3	0	0	0	0	1
1	1	1	0	0	3	1	0	1	0	0
5	0	0	0	0	3	0	1	0	0	1
0	1	1	0	0	3	0	1	0	0	0
1	0	1	1	0	3	0	0	0	0	1
2	0	1	0	0	3	1	0	1	0	1
0	1	0	0	0	3	0	0	0	0	0
0	0	1	0	0	3	0	1	1	0	0
2	0	0	0	0	3	1	1	0	0	0
2	0	1	0	0	3	1	0	1	0	0
5	0	1	0	0	3	0	0	0	1	0
2	1	0	0	0	3	0	0	0	0	1
2	1	0	0	0	3	1	0	0	0	1
5	1	0	0	1	3	0	0	0	0	0
5	0	0	0	1	3	0	0	0	0	1
1	0	1	1	0	3	0	0	0	0	0
2	0	0	0	1	3	0	0	0	0	0
0	0	0	0	0	3	0	0	0	0	1
5	0	1	0	0	4	1	0	0	0	1
2	0	1	0	0	4	1	1	0	0	1
1	0	1	0	0	4	1	1	0	0	1
2	0	0	0	0	4	1	1	0	0	1
5	0	0	0	0	4	0	1	0	0	0
0	0	1	0	0	4	0	0	1	0	1
1	0	0	0	0	4	1	1	0	0	0
2	0	1	0	0	4	0	0	0	1	0
2	0	0	0	0	4	0	1	0	0	0
0	0	1	0	0	4	0	1	0	0	1
2	1	1	0	1	4	1	0	0	0	0
1	0	1	0	0	4	1	1	0	0	0
5	1	0	0	1	5	1	0	0	0	0
1	1	0	0	0	5	1	0	0	0	1
2	0	1	0	1	5	1	0	0	0	0
5	0	0	0	0	5	0	0	0	1	0
5	0	1	0	0	5	1	0	0	0	0
5	1	0	0	0	5	1	0	0	0	0
1	1	1	0	0	5	0	0	0	0	1
2	1	1	0	0	5	1	0	0	0	1
1	1	1	1	0	5	1	0	0	0	1
0	0	1	0	0	5	0	0	0	0	1
1	0	1	0	0	6	1	0	0	0	0
1	1	0	0	0	6	0	0	0	0	0
2	0	0	0	0	6	0	0	0	1	0
1	0	1	0	0	6	0	1	0	0	0
5	1	0	0	0	6	1	0	0	0	1
5	0	0	0	0	6	1	1	0	0	0
5	1	0	0	0	6	0	0	0	0	1
5	0	1	0	0	6	0	0	0	0	1
1	1	1	0	0	7	0	0	0	0	0
1	0	1	0	0	7	0	1	0	0	1
0	0	1	1	0	8	0	0	0	0	0
5	0	0	0	1	9	0	0	0	0	0
2	0	0	0	1	9	1	0	0	0	0
0	0	1	0	0	9	1	0	0	0	0
2	1	1	0	0	9	1	0	0	0	0
2	1	0	0	0	10	0	0	0	0	0
1	0	1	0	0	10	1	0	0	0	1
1	0	0	0	0	10	1	0	0	0	1
2	1	1	0	0	11	0	0	0	0	0
1	0	0	0	0	11	0	0	0	0	1
2	1	0	0	0	11	1	0	0	0	0
1	0	1	0	0	12	0	0	1	0	0
0	1	1	0	0	13	0	0	0	0	0
2	0	1	0	0	13	0	0	0	0	1
5	0	0	0	0	13	1	0	0	0	1
5	0	1	0	0	13	0	0	0	0	0
5	1	0	0	0	13	0	0	0	0	0
2	0	1	0	0	14	1	0	0	0	1
1	1	0	0	0	15	1	0	0	0	0
1	0	0	0	0	16	0	0	0	0	0
5	0	0	0	1	17	1	0	0	0	0
0	0	1	0	0	19	0	1	0	0	0
1	0	0	0	0	19	1	0	0	0	0
2	0	1	0	0	22	1	0	0	0	0
2	0	0	0	0	22	0	0	0	0	1
1	0	1	0	0	22	0	0	0	0	1
2	0	0	0	0	22	1	0	0	0	1
1	0	1	0	0	24	0	0	0	0	0
2	0	1	0	0	25	0	0	0	0	0
0	0	1	0	0	26	0	0	1	0	0
5	0	0	0	0	30	0	0	0	0	1
0	0	0	0	0	36	0	0	0	0	0
2	0	0	0	0	46	0	0	0	0	0
2	0	0	0	0	49	1	0	0	0	0
0	0	1	0	0	49	0	0	0	0	0
5	0	0	0	0	54	1	0	0	0	0
5	0	0	0	0	112	0	0	0	0	0
